# Supplementary material for: Vinblastine Resistance Is Associated with Nephronophthisis 3-Mediated Primary Cilia via Intraflagellar Transport Protein 88 and Apoptosis-Antagonizing Transcription Factor
Source: Int J Mol Sci. 2024 Sep 26;25(19):10369. doi: 10.3390/ijms251910369 (PMC11477320; doi:10.3390/ijms251910369)
Supplement: Supplementary file 1 [file ijms-25-10369-s001.zip]

Archive with 1 entries (1 files):
- ijms-3195748-supplementary.pdf
